# Supplementary material for: Altered Mechanobiology of PDAC Cells with Acquired Chemoresistance to Gemcitabine and Paclitaxel
Source: Cancers (Basel). 2024 Nov 18;16(22):3863. doi: 10.3390/cancers16223863 (PMC11593083; doi:10.3390/cancers16223863)
Supplement: Supplementary file 1 [file cancers-16-03863-s001.zip]

Archive with 1 entries (1 files):
- cancers-3271473-supplementary.pdf
